# Supplementary material for: High Thyroid Stimulating Hormone Level Is Associated With Hyperandrogenism in Euthyroid Polycystic Ovary Syndrome (PCOS) Women, Independent of Age, BMI, and Thyroid Autoimmunity: A Cross-Sectional Analysis
Source: Front Endocrinol (Lausanne). 2019 Apr 10;10:222. doi: 10.3389/fendo.2019.00222 (PMC6467931; doi:10.3389/fendo.2019.00222)
Supplement: Supplementary file 1 [file Table_1.xlsx]

## Sheet: table S1
Table S1 Clinical and biochemical characteristics in PCOS patients grouped by TSH level
Characteristicsa	Group S1b	Group S2	P
	(n=550)	（n=50）
Age(years)	27.61±5.01	27.21±5.49	0.628
BMI(kg/m2)	26.32±5.58	27.01±7.03	0.451
Normal BMI	250 (45.40)	22(44.00)	0.225
overweight	161 (29.20)	15(30.00)
obese	139 (25.20)	13(26.00)
WC（cm）	85.61±14.58	88.03±14.51	0.652
WHR	0.88±0.72	0.88±0.23	0.545
TSH(mIU/L)	1.97±0.82	4.46±0.32	<0.001
Type
HA-O-PCO	159	16	0.383
O-HA	82	9
PCO-HA	86	11
PCO-O	223	14
HA phenotype	327(59.40)	36(72.00)	0.225
AIT	80(14.50)	43(86.00)	0.461
TGAB(+)	74(13.40)	32(64.00)	0.509
TPOAB (+)	38(6.90)	25(50.00)	0.183
TG(mmol/L)	1.14 (0.82-1.68)	1.29 (0.83-1.98)	0.135
Tch(mmol/L)	4.73±0.95	4.88±1.09	0.158
HDL(mmol/L)	1.33±0.37	1.36±0.40	0.439
LDL(mmol/L)	2.76±0.79	2.88±0.81	0.096
apoA	112.8 (45.00-252.20)	127 (51.50-266.75)	0.295
apoB	0.92±0.26	0.96±0.28	0.14
LH(IU/L)	9.14±6.84	8.58±6.90	0.317
FSH(IU/L)	6.4±2.69	5.92±1.93	0.15
LH/FSH	1.5±1.04	1.50±1.07	0.954
PRL(ug/L)	14.42±9.10	15.07±12.34	0.476
E2(pmol/L)	168 (108.50-263.4)	169 (124.00-244.00)	0.887
T(nmol/L)	2.17±0.88	2.26±0.95	0.292
FT	45.14±22.89	53.45±28.87	0.079
FAI	10.24±8.76	12.36±8.92	0.137
mean ovary volume(ml)	10.48±4.35	9.95±4.03	0.195
SHBG(nmol/L)	31.95 (17.75-43.50)	20.9 (14.03-35.98)	<0.001
DHEAs(ng/mL)	226.5	236.5 (178.00-311.50)	0.196
A2(ug/dL)	3.82	3.8 (2.69-5.09)	0.594
Abbreviations: WC, waist circumference; WHR, waist to hip ratio; HA, hyperandrogenism; AIT, autoimmune-thyroiditis; FT, free testosterone; FAI, free androgen index; SHBG, sex hormone binding globulin; DHEAs, dehydroepiandrosterones. a Continuous data are shown as mean±sd or medians (IQR) and categorical variables as n (%). bGroup S1, 0.25≤TSH≤4.0 mU/L; Group S2, 4.0<TSH≤5.0 mU/L
